# Supplementary material for: Enhancement of Piezoelectric Performance in PVDF via ZnO Doping and Its Application in Wearable Real-Time Monitoring of Human Radial Pulse
Source: Biosensors (Basel). 2026 Mar 24;16(4):187. doi: 10.3390/bios16040187 (PMC13114083; doi:10.3390/bios16040187)
Supplement: Supplementary file 1 [file biosensors-16-00187-s001.zip]

Archive with 1 entries (1 files):
- biosensors-4182647-supplementary.pdf
